# Supplementary material for: Factors affecting prefabricated construction promotion in China: A structural equation modeling approach
Source: PLoS One. 2020 Jan 27;15(1):e0227787. doi: 10.1371/journal.pone.0227787 (PMC6984738; doi:10.1371/journal.pone.0227787)
Supplement: S2 File — (XLSX) [file pone.0227787.s002.xlsx]

## Sheet: Sheet1
	Gender	Age	Working experience	Specialty	Qualification certificate	Title	Interview place
Expert 1	Male	34	10 years	Construction	Registered geotechnical engineer	Assisstant professor	Dujiangyan city
Expert 2	Male	49	27 years	Supervision	National registered supervision engineer	Professor Science and technology committee of sichuan construction science and technology association expert	Chengdu city
Expert 3	Male	33	10 years	Feasibility study Consultation	Construction economist and registered the first-level construction engineer	Assisstant professor	Chengdu city
Expert 4	Male	44	22 years	Consultation	registered the first-level construction engineer and registered cost engineer	Engineer	Nanjing city
Expert 5	Male	48	26 years	Tendering and bidding	Sichuan construction industry bid evaluation expert、national registered supervision engineer and national registered cost engineer	Senior engineer	Dujiangyan city
