# Supplementary material for: Factors affecting prefabricated construction promotion in China: A structural equation modeling approach
Source: PLoS One. 2020 Jan 27;15(1):e0227787. doi: 10.1371/journal.pone.0227787 (PMC6984738; doi:10.1371/journal.pone.0227787)
Supplement: S4 File — (XLSX) [file pone.0227787.s004.xlsx]

## Sheet: Sheet1
Sample number	Policy incentive	Industry standard	Regulatory mechanism	BIM technology	Standardization	Technical talent	Organizational strategy	Information collaboration	Management mode	Industry chain	Public acceptance	Enterprise transformation	Production cost	Purchase cost	Transportation cost	Environmental performance	Economic performance	Social performance
1	4	5	4	1	2	2	5	4	4	5	4	4	4	5	4	5	3	4
2	2	2	1	4	3	5	5	4	5	4	4	4	4	4	5	4	5	5
3	4	5	4	4	5	4	4	5	4	5	4	5	4	5	4	4	4	5
4	4	5	3	5	3	4	4	3	5	1	1	2	4	5	4	3	4	3
5	2	3	1	2	1	2	3	1	2	2	1	1	2	1	2	1	2	2
6	2	2	1	4	4	5	3	4	4	4	4	5	4	4	5	4	5	4
7	5	3	4	4	3	5	4	4	5	3	5	3	4	4	4	5	4	4
8	1	3	2	2	2	1	2	1	2	2	2	2	2	2	1	2	1	2
9	5	4	4	1	1	1	5	3	5	4	4	4	4	4	5	4	4	5
10	4	4	5	4	4	4	5	4	4	3	2	2	5	4	5	5	4	4
11	4	5	5	3	5	5	3	5	4	5	4	5	4	3	5	3	1	2
12	3	5	4	4	5	4	5	4	4	4	4	4	4	4	5	4	5	4
13	1	2	1	2	2	1	2	2	1	1	2	3	2	2	3	2	2	1
14	5	4	4	4	4	5	2	1	2	4	4	5	4	4	5	4	5	4
15	3	5	3	2	1	2	4	4	5	4	4	5	4	4	5	4	4	5
16	4	3	5	4	4	5	3	2	2	4	5	4	4	3	4	4	5	4
17	4	4	5	2	3	2	5	4	4	4	4	4	4	4	5	5	4	5
18	2	3	1	2	2	1	2	2	1	1	2	1	2	1	2	3	2	1
19	3	5	4	5	4	4	5	5	4	1	2	3	5	5	3	5	4	5
20	1	2	2	4	4	5	3	5	4	5	4	4	3	4	5	4	4	5
21	4	3	5	4	4	4	5	3	4	4	4	4	2	1	3	5	4	5
22	4	5	5	2	1	2	5	4	4	3	4	4	4	4	4	4	4	5
23	1	2	1	4	5	4	4	4	5	5	4	5	4	4	3	4	5	4
24	3	5	4	4	5	3	4	5	5	4	5	5	1	3	2	4	4	5
25	4	3	5	5	4	5	4	4	3	1	2	3	4	5	4	5	4	5
26	2	1	3	4	4	4	5	4	5	4	4	3	5	4	5	5	4	4
27	2	1	3	2	2	1	2	2	1	2	2	1	2	1	3	2	2	3
28	4	5	4	4	4	5	1	2	2	4	4	4	4	4	5	4	5	4
29	4	3	5	4	4	5	4	4	5	4	4	3	2	2	1	4	3	4
30	2	2	1	4	4	4	3	4	4	4	4	5	5	3	5	3	5	4
31	4	5	3	4	5	4	4	4	5	3	1	1	4	4	4	4	5	3
32	5	4	5	2	2	3	4	4	5	4	4	5	4	3	5	4	4	5
33	4	5	4	2	2	1	5	4	4	5	4	4	4	5	4	5	4	5
34	5	4	5	4	3	4	5	4	5	5	4	3	2	1	2	4	5	4
35	4	4	5	2	2	1	3	5	4	4	5	4	4	4	5	4	4	5
36	4	3	4	5	5	4	5	5	4	5	4	3	5	4	3	1	2	1
37	5	4	5	5	3	5	5	4	5	4	5	3	4	4	5	2	1	1
38	4	5	4	5	4	4	5	4	4	5	4	4	5	5	4	5	4	5
39	4	4	5	2	2	2	5	4	5	4	5	3	5	4	5	4	5	4
40	2	1	3	4	5	4	4	5	5	4	5	4	4	4	5	4	3	5
41	1	2	1	4	4	4	5	3	4	4	5	4	5	4	5	4	5	5
42	5	4	4	5	5	4	5	4	5	5	4	3	5	4	3	1	2	2
43	4	5	5	3	5	4	2	1	2	4	5	4	5	3	5	5	4	5
44	4	5	3	5	5	4	5	4	5	4	5	5	5	4	5	3	1	2
45	3	5	4	5	4	4	2	1	3	5	4	4	5	5	4	5	4	5
46	4	5	5	4	4	4	1	2	2	4	4	4	5	4	5	5	4	4
47	2	1	3	2	2	1	2	2	1	1	2	1	1	2	1	2	1	3
48	4	5	3	4	5	4	4	3	5	4	5	4	1	3	1	5	4	4
49	4	4	5	2	1	2	4	5	4	4	4	4	4	4	5	4	4	5
50	1	3	2	4	4	4	3	5	4	3	5	4	5	3	4	4	5	4
51	2	1	2	2	1	2	1	3	2	2	1	2	2	2	1	1	2	1
52	4	4	5	1	1	2	5	4	5	4	4	4	4	4	5	4	3	5
53	5	3	4	4	5	4	3	1	2	4	4	4	4	4	5	4	5	5
54	4	5	4	5	4	5	2	2	1	4	4	5	4	5	4	4	5	4
55	4	4	5	4	3	5	2	1	2	3	5	5	4	4	4	4	3	4
56	2	1	2	2	1	2	1	2	2	1	2	2	2	1	2	3	1	2
57	4	5	4	4	4	4	3	4	4	4	4	5	1	3	1	4	4	5
58	4	5	3	5	4	5	2	1	2	4	5	5	3	3	4	5	4	4
59	1	2	1	2	2	1	2	1	2	1	1	3	2	1	2	2	1	2
60	4	5	5	2	1	2	3	5	4	4	5	4	5	3	4	3	5	4
61	4	5	4	4	4	5	4	5	4	4	5	3	4	4	5	2	1	2
62	4	4	5	3	3	4	4	5	3	1	3	2	4	5	4	5	4	5
63	2	2	1	2	1	2	2	1	2	2	2	2	1	2	1	2	1	2
64	3	5	4	5	4	3	4	4	5	4	4	5	2	1	3	4	5	4
65	4	4	5	5	4	4	4	5	4	1	2	1	5	5	4	3	5	4
66	4	5	4	4	5	4	1	2	2	4	5	4	4	4	5	4	5	5
67	4	3	5	4	5	4	5	4	4	3	4	3	2	1	2	4	3	4
68	4	5	5	4	5	4	2	2	1	4	5	5	5	3	5	4	4	3
69	3	4	4	5	5	4	3	5	4	1	2	1	5	4	5	3	5	4
70	5	4	5	2	2	1	4	5	4	4	4	5	4	5	3	4	3	5
71	5	5	4	5	4	5	5	4	3	3	2	2	3	5	5	5	4	4
72	4	4	5	4	3	5	3	1	2	5	4	4	4	5	4	3	4	4
73	4	3	5	5	3	5	5	4	5	4	5	3	2	1	1	4	4	5
74	4	4	5	2	1	2	4	5	5	5	4	4	4	4	5	5	4	4
75	5	4	5	5	3	4	5	5	4	1	2	2	4	5	3	3	5	4
76	2	1	2	2	3	2	2	1	2	2	2	1	2	2	1	2	1	2
77	5	4	5	3	4	4	4	5	3	4	5	5	1	3	1	4	5	3
78	5	4	5	4	4	5	3	4	3	4	5	5	2	3	2	3	4	4
79	4	4	5	4	5	4	4	3	5	2	1	2	4	3	5	3	5	4
80	4	5	4	2	1	2	4	5	4	5	4	5	4	4	5	5	4	5
81	4	5	3	4	4	5	5	4	4	4	4	3	2	2	3	5	4	4
82	5	4	4	5	4	5	4	4	5	4	5	5	4	3	5	3	2	2
83	4	5	3	4	4	4	5	4	5	4	5	3	4	5	4	4	5	4
84	4	3	5	4	5	4	4	5	4	3	4	5	4	4	5	4	5	4
85	5	5	4	4	3	5	4	5	4	2	2	1	4	4	5	3	5	4
86	3	5	4	5	4	4	4	5	4	5	4	4	5	5	3	1	2	1
87	4	4	5	4	4	4	2	1	2	3	4	4	5	4	5	4	3	5
88	2	1	2	2	2	3	3	1	2	2	2	1	1	3	1	1	2	2
89	5	4	5	4	4	4	5	4	4	5	4	4	5	4	5	4	3	5
90	4	5	4	5	4	5	5	4	4	4	4	4	2	2	1	4	5	4
91	2	1	3	2	1	2	1	2	1	2	2	2	2	2	1	2	3	1
92	2	3	1	2	2	3	2	1	2	2	1	2	2	3	2	2	3	2
93	2	1	2	5	4	4	4	5	4	3	4	4	5	4	5	4	4	5
94	1	2	3	4	4	3	4	5	4	4	4	4	5	4	5	4	5	4
95	4	4	5	2	3	2	5	4	5	3	4	3	4	5	4	4	5	4
96	2	2	1	2	3	1	3	1	2	2	1	2	2	2	1	3	2	2
97	4	5	3	4	3	5	5	5	4	5	4	4	2	2	2	5	5	4
98	2	1	1	4	4	4	5	4	5	3	5	4	5	3	4	4	4	5
99	4	4	3	5	5	4	4	5	3	2	1	1	4	3	4	4	4	5
100	5	4	4	5	5	4	3	5	4	4	5	4	2	3	2	5	4	5
101	4	4	5	2	2	2	5	3	5	5	5	4	5	4	4	4	5	4
102	4	4	5	5	4	4	4	5	4	5	4	4	2	1	2	4	5	4
103	5	4	5	4	5	4	4	4	5	3	1	1	5	4	4	4	5	4
104	2	1	2	2	1	2	2	1	1	1	2	2	4	4	4	1	2	2
105	4	5	4	5	4	4	4	4	4	2	2	1	4	4	5	4	4	5
106	2	1	1	2	2	1	2	2	1	2	2	1	2	3	2	2	3	1
107	4	4	5	5	4	4	4	4	3	4	5	5	5	4	4	4	5	5
108	4	4	5	5	4	4	4	3	4	5	4	4	4	5	5	4	5	4
109	4	4	5	4	5	4	4	5	5	4	4	4	2	2	1	5	5	4
110	4	5	4	5	4	4	5	4	4	4	5	4	4	3	5	4	4	5
111	2	2	1	4	5	4	4	5	4	4	5	4	5	4	4	5	5	4
112	3	2	1	1	2	2	2	1	1	4	5	3	2	3	1	1	2	2
113	4	5	5	4	5	3	2	2	1	5	4	4	4	4	3	4	3	5
114	5	4	4	4	4	5	4	4	5	5	4	4	4	5	4	4	5	5
115	4	5	4	4	5	4	4	5	5	4	3	5	5	4	4	5	4	4
116	4	3	4	5	4	4	4	5	4	4	4	4	4	5	4	4	4	5
117	5	4	5	4	5	5	4	5	4	4	3	5	5	4	4	4	4	4
118	2	2	1	4	4	5	5	4	4	4	4	4	4	5	4	5	4	4
119	2	2	1	5	4	4	4	4	5	5	4	4	4	5	4	4	5	3
120	5	4	4	4	5	4	4	5	4	4	4	5	2	2	1	4	3	5
121	4	4	3	4	5	4	5	4	4	4	5	4	5	4	4	4	4	5
122	2	1	1	4	4	5	4	4	5	2	2	2	1	2	1	2	2	1
123	4	4	5	4	5	4	4	5	3	2	2	1	4	4	4	4	5	4
124	2	2	1	4	5	4	4	5	4	5	4	4	4	4	5	4	5	4
125	2	2	1	1	2	2	4	5	4	5	4	4	3	2	1	2	2	1
126	4	5	5	5	4	4	5	4	4	4	5	4	4	3	5	4	4	5
127	2	2	1	4	5	4	5	4	4	4	5	4	4	4	4	5	4	4
128	2	2	1	1	2	2	2	1	2	4	4	4	3	2	1	1	2	2
129	5	4	4	4	3	5	2	2	1	4	5	4	4	4	5	5	4	4
130	3	2	2	4	3	4	2	1	2	5	4	4	3	5	3	5	4	4
131	2	2	1	2	2	2	2	1	3	4	4	3	2	1	2	2	1	1
132	4	5	5	4	5	4	4	4	4	4	3	5	5	4	4	4	5	4
133	2	3	1	2	2	2	3	2	2	2	2	1	1	3	2	2	2	3
134	4	4	4	3	5	4	4	3	4	4	4	5	4	4	4	4	5	4
135	5	4	3	4	4	5	5	4	4	4	5	3	4	4	5	4	3	5
136	5	4	4	5	4	4	4	4	5	5	4	3	3	4	4	4	5	4
137	4	5	4	5	4	4	2	1	1	4	5	4	4	4	5	4	4	4
138	2	3	1	2	1	2	5	4	4	1	3	2	3	4	4	2	2	1
139	4	5	4	4	5	4	4	4	4	4	4	5	4	5	4	5	4	4
140	4	3	5	4	4	4	2	1	2	3	5	4	5	4	4	5	4	4
141	4	4	4	4	5	3	4	4	5	4	4	5	5	4	4	4	4	3
142	2	2	1	2	3	2	2	2	2	5	4	4	2	2	1	1	2	2
143	4	4	4	4	4	4	4	3	5	5	4	4	4	5	4	4	5	4
144	4	4	5	4	5	4	4	5	4	5	4	4	5	4	4	5	4	4
145	4	5	4	4	4	4	4	5	4	5	3	4	2	2	1	4	4	5
146	5	4	4	4	4	4	4	4	3	4	5	4	4	5	4	4	5	5
147	5	4	4	5	4	4	4	4	4	4	5	4	4	4	5	4	5	5
148	2	2	2	5	4	4	5	4	4	4	5	4	2	2	2	3	5	5
149	5	4	4	5	3	4	4	5	4	4	5	4	5	4	4	4	5	4
150	5	4	4	4	3	5	2	2	1	4	4	4	4	5	4	4	4	5
151	4	4	5	2	2	2	5	5	4	3	5	4	4	4	3	4	4	5
152	4	3	4	4	5	4	3	5	4	5	4	4	5	4	4	5	4	4
153	4	4	5	5	5	5	5	4	3	3	4	3	4	4	3	5	5	4
154	4	4	5	3	5	4	3	5	4	4	5	4	5	4	4	5	4	4
155	4	3	5	4	4	3	5	3	4	4	5	4	4	4	5	4	4	5
156	2	2	2	4	3	5	4	4	3	4	4	5	3	4	4	1	3	2
157	5	4	4	4	3	5	3	5	5	5	4	4	4	5	5	5	4	4
158	5	4	3	4	5	4	4	5	4	4	5	4	4	3	3	4	4	3
159	4	5	3	4	4	5	5	4	3	3	2	2	4	4	4	4	4	5
160	4	5	4	2	2	1	3	4	4	4	4	5	4	4	4	5	4	3
161	2	1	2	2	1	2	2	1	2	1	2	2	3	2	2	2	2	2
162	4	4	5	4	4	5	4	5	4	5	4	3	4	5	4	5	4	4
163	4	3	5	3	5	5	5	4	4	5	3	4	4	4	4	4	5	4
164	3	2	2	5	4	4	4	3	5	5	4	4	4	5	4	4	5	4
165	4	3	5	4	5	5	5	4	4	3	5	4	5	4	4	2	2	1
166	4	5	4	4	5	5	5	4	3	4	4	5	2	2	1	4	5	4
167	4	4	5	5	5	4	4	5	4	5	4	3	4	4	4	4	4	5
168	5	4	4	4	4	5	3	4	4	4	4	3	4	5	4	4	4	4
169	4	5	4	4	4	5	4	3	5	5	5	4	4	5	3	5	5	4
170	4	4	5	5	4	4	4	5	4	4	3	5	4	4	5	4	4	5
171	5	4	4	4	5	4	5	4	5	2	3	1	4	5	5	4	5	5
172	2	2	1	1	2	2	2	2	1	1	2	2	2	2	1	2	1	2
173	5	4	4	5	5	4	5	3	4	5	3	4	4	4	4	4	4	4
174	4	5	4	5	4	4	4	4	4	4	5	4	4	3	4	5	4	4
175	2	2	1	2	3	1	2	2	1	2	2	1	2	2	1	1	1	2
176	4	3	5	5	5	4	4	3	4	4	5	4	4	4	4	4	5	3
177	1	2	1	2	2	2	2	1	1	1	2	2	3	1	1	2	1	1
178	4	5	4	5	4	4	4	4	5	4	4	5	4	3	5	5	3	4
179	4	5	5	5	4	4	5	4	4	4	5	4	4	3	5	4	4	5
180	5	4	4	4	4	5	5	4	4	4	4	4	5	4	4	5	4	5
181	2	2	1	4	5	4	2	1	1	5	4	4	3	2	1	2	1	2
182	5	3	4	4	3	4	5	4	4	4	5	4	5	5	4	4	4	5
183	4	4	5	4	4	4	5	4	3	4	4	4	4	5	5	5	5	4
184	5	4	4	2	2	1	4	4	5	4	5	4	5	4	4	4	5	4
185	4	5	4	4	4	4	4	3	5	5	4	4	4	4	5	4	5	5
186	1	2	2	2	3	1	3	2	1	1	2	2	2	1	2	2	2	2
187	5	4	4	4	5	5	5	4	4	5	5	4	4	4	4	4	5	5
188	2	2	1	4	4	5	3	5	4	1	2	2	3	1	1	2	2	2
189	4	3	5	4	5	5	5	4	4	4	4	5	4	4	5	4	5	4
190	4	5	4	5	4	4	5	4	4	4	5	4	4	4	5	4	5	4
191	5	4	4	3	5	5	5	4	5	4	4	4	5	5	4	4	5	5
192	1	2	2	2	2	1	2	2	2	2	1	1	2	3	2	2	1	2
193	5	3	4	4	3	4	2	2	1	5	4	4	5	3	4	5	4	4
194	4	3	5	4	5	4	5	4	5	4	5	5	4	4	4	4	5	5
195	2	1	1	2	2	2	2	1	2	2	1	2	4	5	4	1	2	1
196	5	4	4	4	3	5	4	5	4	3	5	4	4	4	4	4	5	5
197	4	5	4	4	5	4	5	4	4	4	4	4	4	5	4	4	5	5
198	2	1	2	1	2	2	2	1	2	2	2	2	2	1	2	2	1	1
199	4	5	3	4	4	4	5	4	3	5	4	4	5	4	4	5	5	4
200	2	1	2	2	2	1	2	1	2	2	1	1	1	2	2	1	2	2
201	4	3	4	5	4	4	4	5	4	4	4	5	4	5	4	4	4	5
202	5	4	4	2	1	2	2	2	1	5	4	4	3	5	4	2	2	2
203	4	3	5	5	4	4	4	5	4	5	4	4	4	5	4	4	5	5
204	2	2	1	2	1	2	5	4	4	4	4	5	2	1	2	2	2	1
205	2	2	1	4	4	5	4	4	5	2	2	1	2	1	2	1	2	2
206	2	1	1	5	4	4	4	4	5	5	4	4	4	5	4	4	5	5
207	3	5	4	2	2	1	4	4	5	4	5	4	5	4	4	5	4	4
208	4	4	4	4	4	4	4	4	4	4	5	4	4	4	3	4	5	4
209	5	4	5	4	4	5	5	4	4	4	4	4	4	5	4	4	4	5
210	4	4	4	5	4	4	5	4	4	4	5	3	4	4	5	4	5	5
211	2	2	1	5	4	4	2	1	2	4	5	5	2	2	1	1	2	2
212	4	4	5	4	5	4	4	5	5	3	5	4	5	4	3	4	4	4
213	4	4	5	4	5	5	3	5	4	4	4	5	5	4	4	5	4	4
214	2	1	1	3	3	1	1	2	2	2	2	1	2	3	1	3	2	1
215	5	4	4	4	5	5	4	5	4	4	3	3	5	4	5	2	2	1
216	4	3	4	4	4	5	4	5	4	4	4	5	5	4	4	4	4	4
217	4	4	5	4	3	4	2	1	2	5	4	4	1	2	2	4	5	4
218	5	4	4	4	5	4	4	4	4	4	3	5	5	4	4	4	5	5
219	2	1	1	2	2	2	2	1	2	3	1	1	5	4	4	1	2	2
220	5	4	4	5	4	4	4	5	4	4	3	4	5	4	4	4	4	5
221	2	2	1	4	5	4	2	1	2	4	4	4	2	2	1	2	1	2
222	4	5	4	5	4	4	5	4	4	4	5	4	5	4	5	4	3	4
223	4	5	4	5	4	4	4	4	4	4	5	4	5	4	4	4	5	4
224	5	4	4	5	4	4	4	4	4	3	4	4	4	3	5	5	4	3
225	2	2	1	1	2	2	1	2	2	2	2	2	2	1	2	2	1	1
226	4	4	3	2	2	1	4	3	5	5	4	4	4	5	4	4	4	5
227	4	4	5	4	5	3	5	4	4	4	5	5	5	4	4	4	5	5
228	5	4	4	4	4	5	5	4	4	4	5	3	4	5	4	4	5	5
229	5	4	3	4	4	5	5	4	4	5	4	3	4	5	4	2	1	2
230	2	2	2	2	2	1	3	2	1	1	2	2	3	2	3	1	2	2
231	5	4	4	5	4	4	5	5	4	4	5	4	4	4	4	4	4	5
232	2	2	1	5	4	4	4	4	5	5	4	4	4	5	4	4	5	5
233	4	5	4	5	4	4	5	4	4	4	5	4	4	3	4	5	4	4
234	4	5	4	5	4	3	4	5	4	3	5	4	4	4	5	5	4	4
235	4	4	4	5	4	4	2	2	1	4	4	4	4	4	5	5	4	4
236	2	1	1	1	2	3	2	2	1	1	2	1	2	2	1	2	1	2
237	4	4	5	4	4	5	3	5	4	5	4	4	4	5	3	5	4	4
238	4	4	5	4	5	4	5	4	4	5	5	4	4	4	4	5	4	5
239	4	4	5	4	5	4	4	3	5	4	4	4	5	4	4	4	5	4
240	5	4	4	5	4	4	4	4	4	4	4	4	3	5	4	5	5	4
241	2	2	1	2	2	1	3	2	2	1	2	2	1	2	2	2	1	1
242	5	4	4	5	4	5	4	5	4	5	4	4	3	4	3	4	4	4
243	5	4	4	5	4	5	4	5	4	5	4	5	2	2	1	4	4	5
244	4	4	5	4	4	3	4	4	4	4	3	4	4	5	4	5	4	4
245	2	1	1	2	2	2	2	1	2	4	4	3	4	5	4	2	3	1
246	4	3	4	5	4	4	4	3	5	5	4	4	4	5	4	4	5	4
247	4	5	4	5	4	4	4	5	4	4	4	5	4	4	5	4	5	4
248	4	4	5	5	4	4	4	4	5	1	2	2	4	3	4	5	5	4
249	4	4	5	4	4	4	4	5	5	4	5	4	4	5	5	5	4	4
250	5	4	4	4	5	5	4	3	5	5	5	4	4	4	4	4	4	5
251	5	4	4	3	4	4	3	2	3	5	4	3	4	3	3	3	2	3
252	5	4	3	4	5	3	4	3	3	3	3	3	5	4	4	3	4	4
253	4	4	4	4	4	5	4	4	5	4	4	5	4	4	4	4	5	5
254	5	4	4	4	4	5	4	3	3	4	4	5	5	4	4	4	4	4
255	4	4	4	5	4	5	4	1	3	3	4	4	3	4	4	4	5	4
256	5	5	5	5	5	4	4	2	4	3	3	3	5	5	3	3	4	4
257	5	4	5	5	4	5	2	2	2	3	3	3	3	2	2	2	2	2
258	4	3	4	4	3	3	4	4	4	4	3	4	4	4	3	4	3	3
259	4	5	5	5	5	5	5	5	5	5	5	5	5	5	5	5	5	5
260	4	4	4	5	5	5	4	4	4	4	4	4	4	4	4	4	4	4
261	4	5	5	5	5	5	5	5	5	5	5	5	5	5	5	2	2	2
262	5	4	5	4	4	5	3	3	3	4	4	3	5	3	3	5	5	5
263	4	3	4	4	4	4	4	2	2	5	2	2	5	4	3	3	4	3
264	5	5	5	5	5	5	5	5	5	5	5	5	5	5	5	5	5	5
265	3	4	4	5	4	4	3	3	4	3	3	3	2	2	2	3	3	3
266	4	3	4	3	3	4	4	3	4	4	3	4	4	4	4	3	3	2
267	3	4	3	4	4	4	4	4	4	4	4	3	4	3	4	3	4	4
268	4	5	5	4	4	5	4	3	5	5	5	5	4	4	5	4	4	4
269	3	4	3	3	4	4	2	4	3	2	5	4	3	2	2	4	5	5
270	3	3	4	2	3	2	2	3	4	4	4	5	3	4	2	2	3	1
271	3	3	3	3	3	3	3	3	3	3	3	3	3	3	3	3	3	3
272	4	4	3	5	5	5	5	5	5	5	5	5	5	5	5	5	5	5
273	4	4	4	4	4	4	4	4	4	4	4	4	4	4	4	4	4	4
274	5	5	5	4	4	4	3	3	3	4	4	4	4	4	4	3	3	3
275	4	4	4	4	4	4	4	4	4	4	4	4	4	4	4	4	4	4
276	3	3	3	4	4	4	4	3	4	4	4	4	4	4	4	3	3	3
277	3	3	3	3	3	3	3	3	4	3	3	4	4	4	3	4	4	4
278	3	3	3	3	3	3	3	3	3	3	3	3	3	3	3	3	3	3
279	4	4	4	4	4	4	3	3	3	3	3	4	4	4	4	3	3	3
280	4	4	4	4	4	4	4	4	4	4	4	4	4	4	4	3	3	3
281	5	5	5	3	3	3	4	4	4	5	5	5	4	5	4	4	4	4
282	5	5	5	5	5	5	5	5	5	5	5	5	5	5	5	5	5	5
283	4	4	3	4	3	4	4	2	3	3	2	3	4	3	4	3	2	2
284	5	5	5	4	4	4	5	3	3	4	4	4	5	5	5	2	2	2
285	3	4	4	4	4	5	3	3	4	3	4	4	5	3	5	4	4	5
286	5	4	4	5	4	4	3	2	5	4	4	4	4	2	4	5	4	3
287	3	4	2	4	4	3	5	5	4	4	4	3	4	3	4	4	5	5
288	4	5	4	3	4	3	4	3	4	3	4	4	4	2	2	3	5	4
289	4	4	4	4	4	4	4	4	4	4	4	4	4	4	4	4	4	4
290	4	5	4	3	4	4	4	3	3	3	3	4	5	4	4	3	3	2
291	4	3	3	2	3	4	2	1	3	5	2	4	5	3	2	2	2	1
292	4	4	4	3	4	4	4	3	4	3	3	3	5	4	3	3	3	3
293	2	4	5	5	5	5	4	3	3	5	5	3	4	1	5	4	3	4
294	3	4	3	4	4	3	2	1	3	1	1	3	5	3	3	4	2	3
295	4	3	4	4	3	4	4	2	4	3	3	4	3	3	3	3	3	3
296	4	4	4	4	3	4	4	3	3	3	1	3	3	3	3	4	3	4
297	4	4	4	3	4	3	4	4	4	4	4	3	5	4	4	3	4	4
298	5	3	4	4	4	4	4	3	3	3	3	3	4	3	4	3	2	3
299	5	5	5	5	5	5	4	4	4	5	3	3	4	4	5	4	5	5
300	4	4	4	3	2	2	3	2	3	3	3	3	1	2	2	2	2	2
301	5	5	5	4	4	4	4	3	4	4	3	3	3	3	4	4	5	5
302	4	4	3	3	4	4	3	4	4	3	3	4	4	3	3	4	3	5
303	3	4	3	5	5	4	4	4	4	2	3	4	5	3	3	3	3	3
304	3	4	4	4	4	4	4	3	4	4	4	4	5	4	4	3	4	3
305	3	4	3	3	4	3	4	3	3	3	3	3	4	4	4	4	4	4
306	2	3	4	3	4	4	4	4	4	3	3	4	4	3	2	3	4	3
307	4	4	4	5	5	4	4	3	4	3	3	4	5	3	4	3	3	3
308	4	5	5	5	5	5	5	3	4	4	5	4	4	2	3	4	5	4
309	4	4	4	4	4	3	4	3	4	3	3	3	4	3	4	3	4	4
310	5	4	5	4	3	5	3	3	4	4	4	4	4	4	3	4	3	4
311	4	4	3	4	4	4	4	3	3	3	4	2	5	4	4	4	4	4
312	1	1	1	2	3	4	1	1	1	1	1	1	1	1	1	2	3	1
313	4	5	4	4	4	4	4	3	4	4	4	3	5	3	1	3	4	3
314	5	5	5	5	5	5	4	4	3	4	4	4	5	4	5	4	4	4
315	5	5	5	4	4	4	4	4	4	4	4	4	5	5	5	4	4	4
316	4	5	4	5	3	5	4	2	2	3	4	3	4	3	3	4	3	4
317	4	4	4	4	4	4	4	4	4	4	4	4	4	4	4	4	4	4
318	4	4	5	4	4	4	4	4	4	3	4	5	4	5	5	5	5	5
319	3	4	4	4	4	4	4	3	4	4	4	3	5	4	3	4	4	3
320	3	3	2	4	4	3	4	4	5	3	4	4	3	3	3	2	2	3
321	3	3	2	3	3	3	3	3	3	3	3	3	3	3	3	3	3	3
322	4	4	3	2	4	2	3	2	2	2	2	2	4	2	2	2	2	2
323	2	2	2	3	4	3	5	3	4	1	1	2	3	1	2	3	2	1
324	2	5	5	2	5	3	4	3	1	1	2	2	2	1	1	3	5	4
325	4	4	3	4	4	4	4	3	3	3	3	3	4	3	4	4	5	4
326	3	2	4	2	3	5	4	4	4	3	3	4	3	4	4	3	3	3
327	3	4	4	4	4	3	4	4	4	3	3	3	3	3	3	3	1	2
328	4	4	3	5	5	5	5	5	5	4	5	5	4	3	4	5	5	5
329	1	4	2	2	4	3	3	3	3	2	2	2	5	2	4	2	4	2
330	4	4	4	5	4	5	4	3	3	4	4	4	4	4	3	3	4	4
331	5	4	5	5	5	5	5	5	5	5	5	5	5	5	4	5	5	5
332	2	3	3	3	3	3	4	2	3	3	3	3	4	3	3	3	4	4
333	2	3	3	3	4	4	4	3	4	3	3	4	2	3	2	4	4	3
334	3	3	3	3	3	3	3	2	4	3	3	3	4	4	4	4	3	3
335	1	2	2	3	4	4	4	4	2	4	4	4	4	4	5	4	4	3
336	4	4	4	4	4	4	4	4	4	4	4	4	5	4	5	3	3	3
337	3	2	1	4	4	4	1	2	3	2	2	3	3	3	3	3	1	3
338	4	3	4	4	3	4	4	3	3	4	3	3	4	4	4	3	3	3
339	3	3	3	4	3	4	3	3	4	3	3	3	4	4	4	4	4	4
340	3	2	3	3	3	4	2	2	2	5	4	4	4	2	4	1	2	1
341	5	5	4	5	5	5	4	4	4	5	5	5	4	4	4	4	4	4
342	4	5	4	5	5	5	4	5	4	3	5	5	5	4	5	3	4	4
343	5	3	4	5	3	5	4	3	4	4	4	4	5	2	2	4	4	4
344	4	4	4	4	4	4	4	4	4	4	4	4	4	4	3	4	4	4
345	4	5	4	5	5	5	4	3	2	2	4	3	3	4	2	4	5	4
346	4	5	3	4	5	5	4	2	4	2	3	3	4	2	2	3	2	2
347	3	3	3	4	4	4	3	4	3	4	4	4	4	3	4	5	5	4
348	4	5	5	4	4	4	3	3	4	4	4	4	5	4	5	3	3	3
349	4	4	4	5	4	5	4	3	4	4	5	4	4	3	4	4	5	5
350	4	4	3	3	3	3	2	1	2	2	3	3	3	3	3	3	3	3
351	4	4	5	3	4	5	4	3	3	4	5	4	4	3	4	4	4	5
352	4	4	3	4	4	5	4	4	5	3	3	3	4	3	2	4	3	2
353	5	5	5	5	5	5	3	3	3	3	3	3	4	4	4	4	4	4
354	4	4	4	4	4	4	4	4	4	4	4	4	4	4	4	3	3	3
355	3	3	3	3	3	3	4	3	4	4	4	4	2	3	2	4	3	4
356	5	5	5	4	5	5	4	4	3	4	5	4	4	4	4	4	4	4
357	2	5	4	5	4	5	3	4	3	4	4	4	5	4	3	2	3	3
358	3	5	5	4	5	5	3	3	4	5	4	4	4	4	5	5	3	3
359	3	3	3	4	4	4	3	2	3	3	3	3	3	3	3	4	4	3
360	4	5	4	2	2	4	4	4	4	4	4	4	4	4	4	4	4	4
361	4	3	3	4	4	3	4	3	3	4	4	4	4	4	4	3	3	4
362	3	5	5	4	5	5	4	3	4	5	5	5	5	4	4	4	4	3
363	4	3	3	3	4	3	4	3	3	3	3	3	4	4	4	3	4	4
364	5	4	4	4	3	5	4	5	4	5	4	4	4	5	4	3	4	2
365	3	4	4	4	4	3	3	2	3	2	2	2	3	3	2	3	4	4
366	1	3	3	3	3	4	2	2	3	3	3	2	3	3	3	3	3	4
367	5	4	4	4	4	3	4	2	5	2	4	3	3	2	2	5	4	5
368	5	5	5	5	5	5	5	4	4	4	4	4	5	4	4	5	5	5
369	5	5	5	5	5	5	5	5	5	5	5	5	5	5	5	5	5	5
370	2	4	4	4	4	4	4	3	3	4	4	3	3	3	4	4	4	4
371	3	3	3	3	3	3	3	3	3	3	3	3	3	3	3	3	3	3
